# Supplementary material for: The Association of Vitamin D Receptor Polymorphisms with COVID-19 Severity
Source: Nutrients. 2024 Mar 2;16(5):727. doi: 10.3390/nu16050727 (PMC10935253; doi:10.3390/nu16050727)
Supplement: Supplementary file 1 [file nutrients-16-00727-s001.zip]

Archive with 1 entries (1 files):
- nutrients-2879966-supplementary.pdf
